# Supplementary material for: Natural peloids originating from subsea depths of 200 m in the hupo basin, South Korea: physicochemical properties for potential pelotherapy applications
Source: Environ Geochem Health. 2024 Jun 7;46(7):240. doi: 10.1007/s10653-024-02014-2 (PMC11161544; doi:10.1007/s10653-024-02014-2)
Supplement: Supplementary file 2 — Supplementary file2 (XLSX 11 KB) [file 10653_2024_2014_MOESM2_ESM.xlsx]

## Sheet: Sheet1
XRF result
Wavelength Dispersive X-ray Fluorescence spectrometer (Bruker S8 Tiger)
	Al2O3 (%)	CaO (%)	Cr2O3 (%)	Fe2O3 (%)	K2O (%)	MgO (%)	MnO (%)	Na2O (%)	P2O5 (%)	SiO2 (%)	TiO2 (%)	L.O.I (%)
22-Hupo-B3	15.566	3.056	0.01	5.186	2.9	2.588	0.04	2.856	0.088	51.17	0.558	15.9856
22-Hupo-P1	14.344	2.694	0.01	5.112	2.902	2.67	0.04	5.028	0.09	50.856	0.54	15.724
22-Hupo-P2	14.834	2.948	0.01	5.116	3.006	2.572	0.04	3.52	0.09	52.212	0.544	15.119
22-Hupo-P3	14.794	3.336	0.01	5.258	2.976	2.678	0.04	3.516	0.09	51.584	0.56	15.157
22-Hupo-P4	14.578	3.788	0.01	5.08	2.818	2.62	0.046	2.878	0.08	52.518	0.558	15.028
