# Supplementary material for: Natural peloids originating from subsea depths of 200 m in the hupo basin, South Korea: physicochemical properties for potential pelotherapy applications
Source: Environ Geochem Health. 2024 Jun 7;46(7):240. doi: 10.1007/s10653-024-02014-2 (PMC11161544; doi:10.1007/s10653-024-02014-2)
Supplement: Supplementary file 3 — Supplementary file3 (XLSX 12 KB) [file 10653_2024_2014_MOESM3_ESM.xlsx]

## Sheet: data
Supplement 2. Exchangeable heavy metal concentration
	Ni((ppm)	As	Cd	Pb	Sb	Cr	V	Co	Mo	Zn	Cu
HP-P1	N.D*	N.D	N.D	N.D	N.D	N.D	N.D	N.D	N.D	N.D	N.D
HP-P2	N.D	N.D	N.D	N.D	N.D	N.D	N.D	N.D	N.D	N.D	N.D
HP-P3	N.D	N.D	N.D	N.D	N.D	N.D	N.D	N.D	N.D	N.D	N.D
HP-P4	N.D	N.D	N.D	N.D	N.D	N.D	N.D	N.D	N.D	N.D	N.D
*"N.D" stands for "Not Detected" and is used to indicate that a substance is present in a concentration less than 0.1 parts per million (ppm)
